# Supplementary material for: A Novel Strategy to Fit and Validate Physiological Models: A Case Study of a Cardiorespiratory Model for Simulation of Incremental Aerobic Exercise
Source: Diagnostics (Basel). 2023 Feb 27;13(5):908. doi: 10.3390/diagnostics13050908 (PMC10000473; doi:10.3390/diagnostics13050908)
Supplement: Supplementary file 1 [file diagnostics-13-00908-s001.zip]

Archive with 1 entries (1 files):
- diagnostics-2205168-supplementary.pdf
